# Supplementary material for: A VLP-Based Vaccine Displaying HBHA and MTP Antigens of Mycobacterium tuberculosis Induces Protective Immune Responses in M. tuberculosis H37Ra Infected Mice
Source: Vaccines (Basel). 2023 May 4;11(5):941. doi: 10.3390/vaccines11050941 (PMC10224509; doi:10.3390/vaccines11050941)
Supplement: Supplementary file 1 [file vaccines-11-00941-s001.zip]

Archive with 1 entries (1 files):
- vaccines-2331684-supplementary.pdf
